# Supplementary material for: In vitro Interactions between Streptococcus intermedius and Streptococcus salivarius K12 on a Titanium Cylindrical Surface
Source: Pathogens. 2020 Dec 20;9(12):1069. doi: 10.3390/pathogens9121069 (PMC7765831; doi:10.3390/pathogens9121069)
Supplement: Supplementary file 1 [file pathogens-09-01069-s001.zip]

Archive with 2 entries (2 files):
- File S1_ LuxS expression pattern.pdf
- File S2_PCR Oligos design for absolute quantification.pdf
